# Supplementary material for: Antifungal Peptides SmAPα1–21 and SmAPγ27–44 Designed from Different Loops of DefSm2-D Have Distinct Modes of Action
Source: Antibiotics (Basel). 2025 Apr 24;14(5):430. doi: 10.3390/antibiotics14050430 (PMC12108439; doi:10.3390/antibiotics14050430)
Supplement: Supplementary file 1 [file antibiotics-14-00430-s001.zip]

Archive with 1 entries (1 files):
- antibiotics-3266276-supplementary.pdf
